# Supplementary material for: The Critical Role of Adenylate Kinase in Regulating the Glycolysis Rate in Cells
Source: Int J Mol Sci. 2026 Mar 8;27(5):2479. doi: 10.3390/ijms27052479 (PMC12985941; doi:10.3390/ijms27052479)
Supplement: Supplementary file 1 [file ijms-27-02479-s001.zip]

Archive with 1 entries (1 files):
- ijms-4138149-supplementary.pdf
